# Supplementary material for: Combination of antiviral drugs inhibits SARS-CoV-2 polymerase and exonuclease and demonstrates COVID-19 therapeutic potential in viral cell culture
Source: Commun Biol. 2022 Feb 22;5:154. doi: 10.1038/s42003-022-03101-9 (PMC8863796; doi:10.1038/s42003-022-03101-9)
Supplement: Supplementary file 3 — Supplementary Data 1 [file 42003_2022_3101_MOESM3_ESM.xlsx]

## Sheet: RDV + NS5Ai
		Drug Concentration (μM)	RDV			RDV+ Pibrentasvir (0.1μM)			RDV+ Ombitasvir (0.1μM)			RDV+ Daclatasvir (0.5μM)
		10	2000	2000	2000	2000	2000	2000	2000	2000	2000	2000	2000	2000
		1	12000	4000	8000	2000	2000	2000	4000	2000	3000	2000	2000	2000
		0.1	320000	192000	256000	72000	64000	68000	144000	112000	128000	72000	144000	108000
		0.01	640000	576000	608000	320000	160000	240000	768000	1150000	959000	576000	578000	577000
		0	1280000	2300000	1790000	1280000	2300000	1790000	1280000	2300000	1790000	1280000	2300000	1790000

## Sheet: SFV + NS5Ai
		Drug Concentration (μM)	Sofosbuvir			Sofosbuvir + Pibrentasvir (0.1μM)			Sofosbuvir + Ombitasvir (0.1μM)			Sofosbuvir + Dacltasvir (0.5μM)
		10	80000	320000	200000	208000	240000	224000	64000	120000	92000	160000	88000	124000
		1	352000	352000	352000	1150000	768000	959000	512000	832000	672000	576000	448000	512000
		0.1	576000	1280000	928000	1150000	704000	927000	1020000	1410000	1215000	896000	576000	736000
		0.01	640000	1280000	960000	1660000	896000	1278000	896000	2820000	1858000	1030000	1020000	1025000
		0	1280000	2300000	1790000	1280000	2300000	1790000	1280000	2300000	1790000	1280000	2300000	1790000

## Sheet: TFV + NS5Ai
		Drug Concentration (μM)	Tenofovir			Tenofovir + Pibrentasvir (0.1μM)			Tenofovir + Ombitasvir (0.1μM)			Tenofovir + Dacltasvir (0.5μM)
		10	80000	40000	60000	64000	88000	76000	16000	24000	20000	12000	12000	12000
		1	1020000	576000	798000	640000	768000	704000	640000	448000	544000	352000	224000	288000
		0.1	1540000	448000	994000	1150000	768000	959000	1150000	640000	895000	384000	416000	400000
		0.01	2300000	576000	1438000	768000	448000	608000	1410000	768000	1089000	448000	576000	512000
		0	1280000	2300000	1790000	1280000	2300000	1790000	1280000	2300000	1790000	1280000	2300000	1790000

## Sheet: FPV + NS5Ai
		Drug Concentration (μM)	Favipiravir			Favipiravir + Pibrentasvir (0.1μM)			Favipiravir + Ombitasvir (0.1μM)			Favipiravir + Dacltasvir (0.5μM)
		10	416000	224000	320000	88000	88000	88000	8000	12000	10000	88000	52000	70000
		1	448000	512000	480000	384000	416000	400000	192000	512000	352000	448000	384000	416000
		0.1	576000	704000	640000	704000	640000	672000	352000	384000	368000	320000	416000	368000
		0.01	896000	1410000	1153000	640000	704000	672000	640000	1410000	1025000	576000	704000	640000
		0	1280000	2300000	1790000	1280000	2300000	1790000	1280000	2300000	1790000	1280000	2300000	1790000
