# Supplementary material for: Combination of antiviral drugs inhibits SARS-CoV-2 polymerase and exonuclease and demonstrates COVID-19 therapeutic potential in viral cell culture
Source: Commun Biol. 2022 Feb 22;5:154. doi: 10.1038/s42003-022-03101-9 (PMC8863796; doi:10.1038/s42003-022-03101-9)
Supplement: Supplementary file 4 — Supplementary Data 2 [file 42003_2022_3101_MOESM4_ESM.xlsx]

## Sheet: A-RDV+NS5A
PairIndex	Drug1	Drug2	Conc1	Conc2	Response	ConcUnit
1	RDV	DCV	0	0	0	nM
1	RDV	DCV	1	0	20	nM
1	RDV	DCV	10	0	43	nM
1	RDV	DCV	100	0	76.92	nM
1	RDV	DCV	1000	0	99.13	nM
1	RDV	DCV	0	100	3	nM
1	RDV	DCV	1	100	22	nM
1	RDV	DCV	10	100	45	nM
1	RDV	DCV	100	100	77	nM
1	RDV	DCV	1000	100	99	nM
1	RDV	DCV	0	500	10	nM
1	RDV	DCV	1	500	22	nM
1	RDV	DCV	10	500	43	nM
1	RDV	DCV	100	500	80	nM
1	RDV	DCV	1000	500	100	nM
1	RDV	DCV	0	1000	45	nM
1	RDV	DCV	1	1000	45	nM
1	RDV	DCV	10	1000	50	nM
1	RDV	DCV	100	1000	85	nM
1	RDV	DCV	1000	1000	100	nM
1	RDV	DCV	0	5000	62	nM
1	RDV	DCV	1	5000	62	nM
1	RDV	DCV	10	5000	90	nM
1	RDV	DCV	100	5000	97	nM
1	RDV	DCV	1000	5000	100	nM
2	RDV	OMB	0	0	0	nM
2	RDV	OMB	1	0	20	nM
2	RDV	OMB	10	0	43	nM
2	RDV	OMB	100	0	76.92	nM
2	RDV	OMB	1000	0	99.13	nM
2	RDV	OMB	0	10	2	nM
2	RDV	OMB	1	10	22	nM
2	RDV	OMB	10	10	45	nM
2	RDV	OMB	100	10	80	nM
2	RDV	OMB	1000	10	100	nM
2	RDV	OMB	0	100	20	nM
2	RDV	OMB	1	100	50	nM
2	RDV	OMB	10	100	65	nM
2	RDV	OMB	100	100	86	nM
2	RDV	OMB	1000	100	100	nM
2	RDV	OMB	0	1000	50	nM
2	RDV	OMB	1	1000	90	nM
2	RDV	OMB	10	1000	92	nM
2	RDV	OMB	100	1000	96	nM
2	RDV	OMB	1000	1000	100	nM
2	RDV	OMB	0	5000	75	nM
2	RDV	OMB	1	5000	92	nM
2	RDV	OMB	10	5000	96	nM
2	RDV	OMB	100	5000	98	nM
2	RDV	OMB	1000	5000	100	nM
3	RDV	PIB	0	0	0	nM
3	RDV	PIB	1	0	20	nM
3	RDV	PIB	10	0	43	nM
3	RDV	PIB	100	0	76.92	nM
3	RDV	PIB	1000	0	99.13	nM
3	RDV	PIB	0	10	2	nM
3	RDV	PIB	1	10	22	nM
3	RDV	PIB	10	10	45	nM
3	RDV	PIB	100	10	95	nM
3	RDV	PIB	1000	10	100	nM
3	RDV	PIB	0	100	20	nM
3	RDV	PIB	1	100	45	nM
3	RDV	PIB	10	100	65	nM
3	RDV	PIB	100	100	92	nM
3	RDV	PIB	1000	100	100	nM
3	RDV	PIB	0	1000	50	nM
3	RDV	PIB	1	1000	98	nM
3	RDV	PIB	10	1000	99	nM
3	RDV	PIB	100	1000	99	nM
3	RDV	PIB	1000	1000	100	nM
3	RDV	PIB	0	5000	75	nM
3	RDV	PIB	1	5000	96	nM
3	RDV	PIB	10	5000	98	nM
3	RDV	PIB	100	5000	98	nM
3	RDV	PIB	1000	5000	100	nM

## Sheet: B-SFV+NS5A
PairIndex	Drug1	Drug2	Conc1	Conc2	Response	ConcUnit
1	SFV	DCV	0	0	0	nM
1	SFV	DCV	10	0	10	nM
1	SFV	DCV	100	0	20	nM
1	SFV	DCV	1000	0	74.62	nM
1	SFV	DCV	10000	0	76.92	nM
1	SFV	DCV	0	100	3	nM
1	SFV	DCV	10	100	20	nM
1	SFV	DCV	100	100	58.46	nM
1	SFV	DCV	1000	100	74.62	nM
1	SFV	DCV	10000	100	76	nM
1	SFV	DCV	0	500	10	nM
1	SFV	DCV	10	500	26.15	nM
1	SFV	DCV	100	500	58.46	nM
1	SFV	DCV	1000	500	67.69	nM
1	SFV	DCV	10000	500	78	nM
1	SFV	DCV	0	1000	45	nM
1	SFV	DCV	10	1000	76	nM
1	SFV	DCV	100	1000	81	nM
1	SFV	DCV	1000	1000	73	nM
1	SFV	DCV	10000	1000	90	nM
1	SFV	DCV	0	5000	62	nM
1	SFV	DCV	10	5000	87	nM
1	SFV	DCV	100	5000	88	nM
1	SFV	DCV	1000	5000	83	nM
1	SFV	DCV	10000	5000	94	nM
2	SFV	OMB	0	0	0	nM
2	SFV	OMB	10	0	10	nM
2	SFV	OMB	100	0	20	nM
2	SFV	OMB	1000	0	74.62	nM
2	SFV	OMB	10000	0	76.92	nM
2	SFV	OMB	0	10	2	nM
2	SFV	OMB	10	10	20	nM
2	SFV	OMB	100	10	58.46	nM
2	SFV	OMB	1000	10	74.62	nM
2	SFV	OMB	10000	10	76	nM
2	SFV	OMB	0	100	20	nM
2	SFV	OMB	10	100	26.15	nM
2	SFV	OMB	100	100	35.38	nM
2	SFV	OMB	1000	100	63.08	nM
2	SFV	OMB	10000	100	77	nM
2	SFV	OMB	0	1000	50	nM
2	SFV	OMB	10	1000	76	nM
2	SFV	OMB	100	1000	80	nM
2	SFV	OMB	1000	1000	78	nM
2	SFV	OMB	10000	1000	96	nM
2	SFV	OMB	0	5000	75	nM
2	SFV	OMB	10	5000	81	nM
2	SFV	OMB	100	5000	91	nM
2	SFV	OMB	1000	5000	91	nM
2	SFV	OMB	10000	5000	90	nM
3	SFV	PIB	0	0	0	nM
3	SFV	PIB	10	0	10	nM
3	SFV	PIB	100	0	20	nM
3	SFV	PIB	1000	0	74.62	nM
3	SFV	PIB	10000	0	76.92	nM
3	SFV	PIB	0	10	2	nM
3	SFV	PIB	10	10	20	nM
3	SFV	PIB	100	10	58.46	nM
3	SFV	PIB	1000	10	74.62	nM
3	SFV	PIB	10000	10	76	nM
3	SFV	PIB	0	100	20	nM
3	SFV	PIB	10	100	35.38	nM
3	SFV	PIB	100	100	44.62	nM
3	SFV	PIB	1000	100	49.23	nM
3	SFV	PIB	10000	100	82.69	nM
3	SFV	PIB	0	1000	50	nM
3	SFV	PIB	10	1000	51	nM
3	SFV	PIB	100	1000	69	nM
3	SFV	PIB	1000	1000	75	nM
3	SFV	PIB	10000	1000	85	nM
3	SFV	PIB	0	5000	75	nM
3	SFV	PIB	10	5000	75	nM
3	SFV	PIB	100	5000	87	nM
3	SFV	PIB	1000	5000	88	nM
3	SFV	PIB	10000	5000	92	nM

## Sheet: C-TFV+NS5A
PairIndex	Drug1	Drug2	Conc1	Conc2	Response	ConcUnit
1	TFV	DCV	0	0	-10	nM
1	TFV	DCV	10	0	5	nM
1	TFV	DCV	100	0	30	nM
1	TFV	DCV	1000	0	58.46	nM
1	TFV	DCV	10000	0	88.46	nM
1	TFV	DCV	0	100	3	nM
1	TFV	DCV	10	100	2.6	nM
1	TFV	DCV	100	100	69	nM
1	TFV	DCV	1000	100	75	nM
1	TFV	DCV	10000	100	92	nM
1	TFV	DCV	0	500	10	nM
1	TFV	DCV	10	500	49	nM
1	TFV	DCV	100	500	70	nM
1	TFV	DCV	1000	500	83.85	nM
1	TFV	DCV	10000	500	99.13	nM
1	TFV	DCV	0	1000	45	nM
1	TFV	DCV	10	1000	78	nM
1	TFV	DCV	100	1000	76	nM
1	TFV	DCV	1000	1000	85	nM
1	TFV	DCV	10000	1000	96	nM
1	TFV	DCV	0	5000	62	nM
1	TFV	DCV	10	5000	92.5	nM
1	TFV	DCV	100	5000	92.5	nM
1	TFV	DCV	1000	5000	95	nM
1	TFV	DCV	10000	5000	99	nM
2	TFV	OMB	0	0	0	nM
2	TFV	OMB	10	0	5	nM
2	TFV	OMB	100	0	30	nM
2	TFV	OMB	1000	0	58.46	nM
2	TFV	OMB	10000	0	88.46	nM
2	TFV	OMB	0	10	2	nM
2	TFV	OMB	10	10	5	nM
2	TFV	OMB	100	10	35	nM
2	TFV	OMB	1000	10	60	nM
2	TFV	OMB	10000	10	85	nM
2	TFV	OMB	0	100	20	nM
2	TFV	OMB	10	100	25	nM
2	TFV	OMB	100	100	53.85	nM
2	TFV	OMB	1000	100	67.69	nM
2	TFV	OMB	10000	100	98.27	nM
2	TFV	OMB	0	1000	50	nM
2	TFV	OMB	10	1000	90	nM
2	TFV	OMB	100	1000	90	nM
2	TFV	OMB	1000	1000	87.5	nM
2	TFV	OMB	10000	1000	96.6667	nM
2	TFV	OMB	0	5000	75	nM
2	TFV	OMB	10	5000	86.6667	nM
2	TFV	OMB	100	5000	83.3333	nM
2	TFV	OMB	1000	5000	80	nM
2	TFV	OMB	10000	5000	97.5	nM
3	TFV	PIB	0	0	0	nM
3	TFV	PIB	10	0	5	nM
3	TFV	PIB	100	0	30	nM
3	TFV	PIB	1000	0	58.46	nM
3	TFV	PIB	10000	0	88.46	nM
3	TFV	PIB	0	10	2	nM
3	TFV	PIB	10	10	5	nM
3	TFV	PIB	100	10	35	nM
3	TFV	PIB	1000	10	50	nM
3	TFV	PIB	10000	10	82	nM
3	TFV	PIB	0	100	20	nM
3	TFV	PIB	10	100	30.77	nM
3	TFV	PIB	100	100	32.31	nM
3	TFV	PIB	1000	100	53.85	nM
3	TFV	PIB	10000	100	94.515	nM
3	TFV	PIB	0	1000	50	nM
3	TFV	PIB	10	1000	56.6667	nM
3	TFV	PIB	100	1000	78.3333	nM
3	TFV	PIB	1000	1000	90	nM
3	TFV	PIB	10000	1000	96.6667	nM
3	TFV	PIB	0	5000	75	nM
3	TFV	PIB	10	5000	91.6667	nM
3	TFV	PIB	100	5000	95.8333	nM
3	TFV	PIB	1000	5000	93.3333	nM
3	TFV	PIB	10000	5000	92.5	nM

## Sheet: D-FPV+NS5A
PairIndex	Drug1	Drug2	Conc1	Conc2	Response	ConcUnit
1	FPV	DCV	0	0	0	nM
1	FPV	DCV	10	0	10	nM
1	FPV	DCV	100	0	49	nM
1	FPV	DCV	1000	0	63	nM
1	FPV	DCV	10000	0	70	nM
1	FPV	DCV	0	100	3	nM
1	FPV	DCV	10	100	12	nM
1	FPV	DCV	100	100	52	nM
1	FPV	DCV	1000	100	64	nM
1	FPV	DCV	10000	100	72	nM
1	FPV	DCV	0	500	10	nM
1	FPV	DCV	10	500	48	nM
1	FPV	DCV	100	500	70	nM
1	FPV	DCV	1000	500	82	nM
1	FPV	DCV	10000	500	93	nM
1	FPV	DCV	0	1000	45	nM
1	FPV	DCV	10	1000	50	nM
1	FPV	DCV	100	1000	54	nM
1	FPV	DCV	1000	1000	82	nM
1	FPV	DCV	10000	1000	97	nM
1	FPV	DCV	0	5000	62	nM
1	FPV	DCV	10	5000	70	nM
1	FPV	DCV	100	5000	73	nM
1	FPV	DCV	1000	5000	81	nM
1	FPV	DCV	10000	5000	95	nM
2	FPV	OMB	0	0	0	nM
2	FPV	OMB	10	0	10	nM
2	FPV	OMB	100	0	49	nM
2	FPV	OMB	1000	0	63	nM
2	FPV	OMB	10000	0	70	nM
2	FPV	OMB	0	10	2	nM
2	FPV	OMB	10	10	12	nM
2	FPV	OMB	100	10	50	nM
2	FPV	OMB	1000	10	65	nM
2	FPV	OMB	10000	10	76	nM
2	FPV	OMB	0	100	20	nM
2	FPV	OMB	10	100	43	nM
2	FPV	OMB	100	100	63	nM
2	FPV	OMB	1000	100	72	nM
2	FPV	OMB	10000	100	99	nM
2	FPV	OMB	0	1000	50	nM
2	FPV	OMB	10	1000	60	nM
2	FPV	OMB	100	1000	70	nM
2	FPV	OMB	1000	1000	85	nM
2	FPV	OMB	10000	1000	99	nM
2	FPV	OMB	0	5000	75	nM
2	FPV	OMB	10	5000	75	nM
2	FPV	OMB	100	5000	78	nM
2	FPV	OMB	1000	5000	82	nM
2	FPV	OMB	10000	5000	99	nM
3	FPV	PIB	0	0	0	nM
3	FPV	PIB	10	0	10	nM
3	FPV	PIB	100	0	49	nM
3	FPV	PIB	1000	0	63	nM
3	FPV	PIB	10000	0	70	nM
3	FPV	PIB	0	10	2	nM
3	FPV	PIB	10	10	8	nM
3	FPV	PIB	100	10	55	nM
3	FPV	PIB	1000	10	60	nM
3	FPV	PIB	10000	10	72	nM
3	FPV	PIB	0	100	20	nM
3	FPV	PIB	10	100	50	nM
3	FPV	PIB	100	100	53	nM
3	FPV	PIB	1000	100	70	nM
3	FPV	PIB	10000	100	93	nM
3	FPV	PIB	0	1000	50	nM
3	FPV	PIB	10	1000	60	nM
3	FPV	PIB	100	1000	80	nM
3	FPV	PIB	1000	1000	85	nM
3	FPV	PIB	10000	1000	95	nM
3	FPV	PIB	0	5000	75	nM
3	FPV	PIB	10	5000	75	nM
3	FPV	PIB	100	5000	77	nM
3	FPV	PIB	1000	5000	85	nM
3	FPV	PIB	10000	5000	95	nM
